# Supplementary material for: Genetic diversity and population structure of Arabidopsis thaliana along an altitudinal gradient
Source: AoB Plants. 2015 Dec 15;8:plv145. doi: 10.1093/aobpla/plv145 (PMC4719038; doi:10.1093/aobpla/plv145)
Supplement: Additional Information [file supp_plv145_plv145supp_file2.txt]

	Details of 19 MS data from this study . Values indicate allele size in bp, '0' and '-9' indicates missing data due to failed amplification
Region	sample	population	ATHACS (A)36	ATHGENEA (A)39	ATHCTR1A (AG)16	nga6 (GA)31	nga59 (CT)19	nga63 (GA)23	nga76 (GA)22	nga106 (GA)26	nga112 (GA)16	nga126 (AG)31	nga128 (AG)16	nga151 (CT)31	nga162 (GA)21	nga168 (GA)25	nga172 (GA)29	nga225 (CT)18	nga248 (CT)24	nga249 (TC)15	nga280 (AG)16
WH	Chi_1	Chi	303	224	165	156	130	148	184	148	207	156	207	101	133	155	164	112	133	129	100
	Chi_2		204	224	165	156	130	104	184	148	207	156	207	101	133	155	164	112	133	129	100/124
	Chi_25		296	224	165	156	130	148	198	132	203	156	207	101	108	155	164	112	133	129	0
	Chi_33		296	224	165	0	130/160	100	0	0	207	0	205/209	101	108/136	155	164	112	133/153	0	100
	Chi_35		303	0	165	156	160	148	198/200	148	207	156	0	101	136	155	164	0	0	129	100
	Chi_37		303	224	165	156	160	100	232	148	0	156	207	101	108	155	164	112	133	129	106/108
	Chi_38		302	224	165	156	160	100	0	132	203	156	207	101	136	155	164	112	133	129	100
	Chi_4		303	224	0	156	0	104	200	148	207	156	207	101	108/136	155	164/178	112	133	129	100
	Deh_1	Deh	303	234	165	0	124	104	202	138	207	126	207	107	108	169	164/176	120	153	129	100
	Deh_13		303	0	159	145	124	148	0	0	203	126	207	107	138	169	174	120	153	132/140	104
	Deh_17		302	234	165	145	124	104	202	146	207	126	207	107	102/108	153	174	120	153	132	100
	Deh_25		303	234	165	145	0	148	202	130/138	207	126	207	107	0	171	164/178	120	153	132	100
	Deh_3		303	234	165	145	124	148	188	146	207	126	187/207	107	134	169	164/176	120	133	0	98/124
	Deh_35		0	234	165	145	124	104	188	146	207	126	207	107	108	171	178	120	153	132	96/124
	Deh_37		302	234	165	145	124	104	188	146	0	0	205	107	108	169	164	120	153	129	92/118
	Deh_5		303	234	165	145	124	104	188	146	207	126	207	107	108	169	164	120	153	129	96/122
	Dha_03	Dha	292	0	159	126	0	144	188/227	146	207	126	187	107	0	153	160	112	133	132	102
	Dha_04		290	220	0	0	124	104	188/227	146	0	126	187	107	102/140	153	160	112	133	0	0
	Dha_06		290	220	165	126	130	144	188/227	146	207	126	187	0	108/140	153	160	112	133	132	100
	Dha_07		292	220	159	126	124	144	188	146	207	126	187	107	108/140	153	160	112	133	132	106
	Dha_09		292	220	165	126	130	148	188	146	207	0	187	107	108/140	155	0	112	133	0	100/110
	Dha_10		292	221	164	126	181	104	188/227	146	207	126	187	107	0	153	164/188	112	133	138	100
	Dha_12		292	220	165	126	124	148	188	130/138	207	126	187	107	108	153	164/190	112	133	138	100
	Dha_15		292	221	165	126	125	104	188	138	203	126	187	107	108/140	153	164/188	112	133	138	100/106
	Kok_03	Kok	296	0	165	170	130	148	184	146	207	0	209	101	108/136	0	176	112	153	132	100
	Kok_07		296	225	165	170	130	102	184	138	207	126	209	101	108/136	143	164/176	112	153	129	104
	Kok_08		280	225	165	170	130	100	184	146	207	126	209	101	108	143	164/176	112	153	0	100
	Kok_09		297	225	165	0	130	124/148	184	138	207	126	209	101	136	143	176	112	153	132	100
	Kok_20		276	224	165	156	124	104	184	146	207	156	207	101	136	153	165	120	133	129	108
	Kok_21		276	225	165	171	0	100	184	146	207	156	209	101	136	143	164/176	112	153	0	100
	Kok_22		280	225	165	170	130	148	184	138	207	126	0	101	136	143	164/176	112	0	129	100
	Kok_25		294	224	165	156/170	160	100	0	0	207	156	209	101	108/136	0	164/176	112	153	129	106
	Mun_1	Mun	292	219	165	126	124	104	188	0	207	126	187	101	102/108	153	160/164	112	133	137	98/126
	Mun_11		0	219	165	126	124	104	188	146	207	126	187	107	102	153	160/164	112	133/153	129/137	100
	Mun_14		292	219	159	126	124	104	188	164	207	126	187	107	102/140	0	192	112	133	129/137	100/126
	Mun_2		292	219	159	126	124	104	188	138	207	126	187	107	102	153	160	112	133	137	100
	Mun_3		192	217	165	126	124	104	188	164	207	126	187	107	102/108	153	190/192	112	133	137	100
	Mun_5		292	0	165	126	124	148	190	146	207	126	189	107	108/140	153	0	0	133	129	100
	Mun_8		290	232	165	126	124	104	188	146	207	126	187	107	108	151	0	112	133	137	100
	Mun_9		290	219	159	0	124	104	188	0	207/203	126	187	107	0	153	160	112	133	132	100
	San_01	San	297	224	165	0	176	181	104	0	146	207	126/ 156	207	101	136	153	176	120	133	132
	San_18		303	224	165	156	181	104	184	146	207	156	207	101	136	153	176	120	133	129	100
	San_19		303	224	165	156	181	124	184	146	207	156	207	101	136	153	176	120	133	132	100
	San_2		297	224	165	156	181	104	184	146	207	156	207	101	136	153	176	120	133	129	100
	San_25		303	224	165	156	130	124	190	146	207	156	189/207	101	0	153	160	0	133	0	100
	San_28		276	224	165	156	124/181	104	0	146	207	156	207	101	136	153	176	120	133	129	100
	San_29		301	224	165	129	0	124	190	146	207	126	189	101	136	151	176	112	155	129	94
	San_3		297	221	0	158	124	126	244	0	0	126	201	0	136	169	176	134	133/159	129	102
